# Supplementary material for: HLH‐30/TFEB Rewires the Chaperone Network to Promote Proteostasis Upon Perturbations to the Coenzyme A and Iron–Sulfur Cluster Biosynthesis Pathways
Source: Aging Cell. 2025 Apr 30;24(6):e70038. doi: 10.1111/acel.70038 (PMC12151917; doi:10.1111/acel.70038)
Supplement: Supplementary file 3 — Table S2. The effect of inhibition of enzymes of the CoA biosynthesis pathway on heat shock resistance of human cell lines. [file ACEL-24-e70038-s003.xlsx]

## Sheet: U2OS-PANKi
U2OS Cell line treated with PANK inhibitor
FACS repeats
N=1	HS	cells#
		total(P2)	alive(Q3)	dead(Q1)	(Q2)	(Q4)
No treatment	(-)	9134	8327	180	542	85
	(+)	9662	6246	3419	225	42
250nM PANKi	(-)	9432	9015	100	265	52
	(+)	9483	8325	430	683	45
500nM PANKi	(-)	9222	8813	101	274	34
	(+)	9424	8072	959	373	20
N=2	HS	cells#
		total(P2)	alive(Q3)	dead(Q1)	(Q2)	(Q4)
No treatment	(-)	8410	7967	178	188	77
	(+)	8999	6538	934	1073	454
250nM PANKi	(-)	8385	7416	686	208	75
	(+)	8367	7619	249	325	174
500nM PANKi	(-)	8008	7634	148	177	49
	(+)	8689	8099	130	394	66
N=3	HS	cells#
		total(P2)	alive(Q3)	dead(Q1)	(Q2)	(Q4)
No treatment	(-)	5517	4733	396	334	54
	(+)	7110	4028	406	2181	495
250nM PANKi	(-)	4736	4230	90	348	68
	(+)	6958	5205	865	591	297
500nM PANKi	(-)	5000	4574	90	273	63
	(+)	6919	4847	609	900	563

## Sheet: U2OS-HoPan
U2OS Cell line treated with HoPan inhibitor
FACS repeats
N=1		Cells #
	HS	total(P2)	alive(Q3)	dead
DMSO	(-)	9204	8816	388
	(+)	9446	3702	5744
200uM HoPan	(-)	9237	8730	507
	(+)	9358	3501	5857
500uM HoPan	(-)	9203	8750	453
	(+)	9292	5558	3734
1mM HoPan	(-)	9273	8829	444
	(+)	9405	6083	3322
N=2		Cells #
	HS	total(P2)	alive(Q3)	dead
DMSO	(-)	8974	8298	676
	(+)	9601	7419	2182
200uM HoPan	(-)	9029	8598	431
	(+)	9454	7355	2099
500uM HoPan	(-)	9079	8638	441
	(+)	9554	7394	2160
1mM HoPan	(-)	9067	8645	422
	(+)	9442	8066	1376
N=3		Cells #
	HS	total(P2)	alive(Q3)	dead
DMSO	(-)	8967	8453	514
	(+)	9580	5841	3739
200uM HoPan	(-)	8981	8570	411
	(+)	9570	4921	4649
500uM HoPan	(-)	9099	8540	559
	(+)	9502	4379	5123
1mM HoPan	(-)	8976	8639	337
	(+)	9508	7138	2370

## Sheet: A549-PANKi
A549 Cell line treated with PANK inhibitor
N=1		Cells #
	HS	total(P2)	alive(Q3)	dead
DMSO	(-)	8878	8682	196
	(+)	9132	7608	1524
	(-)	8948	8685	263
250nM PANKi	(+)	8978	7852	1126
	(-)	9067	8797	270
500nM PANKi	(+)	9057	8010	1047
N=2		Cells #
	HS	total(P2)	alive(Q3)	dead
DMSO	(-)	9234	8594	640
	(+)	9190	7931	1259
	(-)	9258	8804	454
250nM PANKi	(+)	9315	8507	808
	(-)	9251	8753	498
500nM PANKi	(+)	9365	8518	847
N=3		Cells #
	HS	total(P2)	alive(Q3)	dead
DMSO	(-)	9366	8695	671
	(+)	9413	7791	1622
	(-)	9453	9000	453
250nM PANKi	(+)	9475	7962	1513
	(-)	9499	8951	548
500nM PANKi	(+)	9448	8364	1084
