# Supplementary material for: HLH‐30/TFEB Rewires the Chaperone Network to Promote Proteostasis Upon Perturbations to the Coenzyme A and Iron–Sulfur Cluster Biosynthesis Pathways
Source: Aging Cell. 2025 Apr 30;24(6):e70038. doi: 10.1111/acel.70038 (PMC12151917; doi:10.1111/acel.70038)
Supplement: Supplementary file 5 — Table S4. Data sets of potential HLH‐30 CHIP‐seq defined targets and chaperone and co‐chaperone genes. [file ACEL-24-e70038-s006.xlsx]

## Sheet: HLH30 CHIP (without linc)
aat-5		HLH30 CHIP (5103 genes)
aat-8
aco-1		Gene list is based on published HLH-30 CHIP-seq data (Gerstein et al. 2010), as described in (Price et al. 2023).
aco-2		linc genes were excluded from this analysis.
acr-2
acr-12
lgc-11
act-1
act-2
act-4
act-5
acy-1
acy-3
adm-2
adm-4
adr-1
ads-1
adt-2
aex-1
aex-3
aex-5
aha-1
aip-1
air-2
aka-1
akt-1
akt-2
alh-1
alh-3
alh-4
alh-5
alh-6
alh-8
alh-9
alh-10
alh-12
aly-2
ama-1
amt-4
amx-1
amx-3
ape-1
apl-1
apm-1
app-1
aps-2
aps-1
apb-1
apa-2
apd-3
aps-3
apt-9
aqp-1
aqp-4
aqp-7
aqp-8
aqp-9
aqp-10
aqp-11
ard-1
arf-1
arf-5
arf-6
arl-3
warf-1
arl-7
arl-8
arr-1
aars-1
aars-2
arx-2
arx-7
asb-2
asg-2
asm-1
asp-1
asp-3
asp-4
asp-6
atf-4
atf-6
atgp-1
atgp-2
atm-1
atp-2
atp-3
atx-2
baf-1
bag-1
bar-1
bca-1
bcc-1
bec-1
ben-1
bir-1
bir-2
bli-4
bli-6
bra-1
F23H11.5
brc-1
bre-4
bre-5
brp-1
btf-1
cah-4
cah-6
cal-2
cap-1
cap-2
cas-1
cav-2
cbp-1
ccb-1
ccf-1
ccg-1
cox-5B
cct-1
cct-5
cct-6
cdc-6
cdc-14
cdd-1
cdf-1
casy-1
cdk-4
cdk-5
cdk-7
cdk-8
cdk-9
cdl-1
cdt-1
cec-1
ced-5
ced-6
ced-7
ced-8
ced-9
ced-12
ceh-2
ceh-20
ceh-21
ceh-37
ceh-38
ceh-39
ceh-43
cel-1
cey-1
cey-2
cey-4
cgh-1
cgp-1
chd-3
che-14
chk-1
chn-1
chp-1
cic-1
cit-1.1
cit-1.2
cka-1
cka-2
ckb-3
ckb-4
ckc-1
ckk-1
cku-80
clc-1
clc-2
clh-1
clh-4
clh-5
cpi-2
cpi-1
clp-1
clp-4
cls-2
clu-1
cmd-1
cmk-1
cnb-1
cnc-2
cnc-3
cnc-4
cnk-1
cnt-1
cnx-1
cogc-2
coh-1
col-2
col-3
col-8
col-10
col-38
col-39
col-48
col-63
col-71
col-94
col-97
col-107
col-111
col-117
col-144
col-145
col-147
col-159
col-160
col-166
col-167
col-176
col-185
coq-1
cpf-1
cpf-2
cpl-1
cpn-3
cpr-1
cpr-3
cpr-4
cpr-6
cpz-1
cpz-2
crh-1
crn-1
cars-1
cars-2
crt-1
csb-1
csc-1
csn-1
ctb-1
ctl-1
ctl-2
cts-1
cua-1
cuc-1
cul-1
cul-2
cul-3
cul-4
cul-5
cup-2
cux-7
cyb-1
cyc-1
cyd-1
cye-1
cyk-1
cyk-3
cyk-4
cyl-1
cyn-1
cyn-2
cyn-3
cyn-4
cyn-5
cyn-6
cyn-7
cyn-8
cyn-10
dad-1
daf-1
daf-3
daf-5
daf-10
daf-15
daf-16
daf-19
daf-31
dao-3
dao-4
dao-5
dcp-66
ddp-1
dgk-2
dhp-1
dhs-1
dhs-2
dhs-6
dhs-8
dhs-9
dhs-11
dhs-13
dhs-17
dhs-18
dhs-21
dhs-25
dhs-28
dhs-30
dif-1
dlc-1
dlg-1
dli-1
dna-2
dnc-1
dnj-1
dnj-5
dnj-9
dnj-10
dnj-11
dnj-12
dnj-13
dnj-14
dnj-19
dnj-20
dnj-22
dnj-23
dnj-24
dnj-25
dnj-28
dnj-29
dpf-3
dpl-1
dpy-8
dpy-10
dpy-11
dpy-22
dpy-23
dpy-26
dpy-27
dpy-30
dre-1
drh-2
drp-1
dsh-1
dsh-2
dyf-2
dyf-3
dyn-1
eat-6
eat-16
bcat-1
ech-2
ech-3
ech-5
ech-6
efk-1
efl-1
eftu-2
eef-2
eef-1A.1
eef-1A.2
egl-3
egl-9
egl-10
egl-21
egl-27
egl-30
egl-45
ego-1
ego-2
ehs-1
eif-3.B
eif-3.C
eif-3.D
eif-3.E
eif-3.G
eif-3.H
eif-3.I
eif-6
elb-1
elo-1
elo-5
elo-6
elp-1
elt-2
emb-4
emb-5
sec-61.G
emr-1
eor-1
eor-2
epn-1
erd-2.1
erm-1
F35A5.8
ears-2
etr-1
evl-14
far-6
far-7
fat-1
fat-3
fat-4
fat-6
fbl-1
fbp-1
fce-2
fem-1
fem-2
fib-1
fkb-1
fkb-2
fkb-3
fkb-5
fkb-6
fkb-7
fli-1
flr-4
fmo-2
fmo-4
fmo-5
frm-2
frm-3
frm-7
F31B12.3
frm-10
fars-1
fars-3
ftn-1
ftn-2
ftt-2
fum-1
fut-2
fut-8
fzo-1
fzr-1
gad-1
xnd-1
gas-1
gbh-1
gbh-2
gcy-11
gcy-33
gcy-35
gdi-1
gei-4
lin-66
gei-6
icl-1
acdh-13
snpc-4
gei-14
gem-4
ges-1
gex-2
gex-3
gfi-3
nrde-4
gfl-1
lipt-1
gln-1
gln-3
glr-3
glr-6
glr-8
glt-3
goa-1
gob-1
gpa-7
gpb-1
gpc-2
gpd-1
gpd-2
gpd-3
gpr-2
grk-1
grk-2
grl-26
grp-1
gsa-1
gsp-1
gsp-2
gst-1
gst-7
gst-9
gst-13
gst-20
gst-27
gst-28
gst-33
gst-36
gst-38
gst-42
gst-44
gsy-1
gta-1
gtl-1
gut-2
haf-3
haf-9
ham-2
hbl-1
hcf-1
hcp-1
hcp-3
hcp-4
hcp-6
hda-1
hel-1
hgo-1
hid-1
hif-1
hil-1
hil-3
hil-7
him-10
him-17
his-3
his-4
his-9
his-10
his-11
his-12
his-13
his-14
his-15
his-16
his-24
his-25
his-26
his-27
his-28
his-35
C50F4.6
his-37
his-41
his-42
his-43
his-44
his-47
his-48
his-51
his-52
his-57
his-58
his-61
his-62
his-65
his-66
his-67
his-68
his-71
his-72
hlh-11
hlh-13
hmg-1.1
hmg-1.2
hmg-4
hmg-11
hmg-12
hmp-1
hpd-1
hpk-1
hpr-9
hpr-17
hrpa-1
hrpr-1
hars-1
hsb-1
hsp-1
hsp-3
hsp-6
hsp-12.6
hsp-16.1
hsp-16.2
hsp-16.11
hsp-16.41
hsp-16.48
hsp-16.49
hsp-43
hsp-60
hsr-9
hst-2
hst-6
hum-5
hum-8
hyl-1
hyl-2
icd-1
icln-1
icp-1
ida-1
ifd-1
ife-2
ife-3
ife-4
iff-2
ifg-1
ifp-1
ify-1
ikb-1
ile-2
ima-1
ima-2
ima-3
imb-1
imb-2
imb-3
xpo-1
xpo-3
inf-1
ins-4
ins-12
ins-35
ins-37
inx-7
inx-12
inx-13
ipp-5
ire-1
gon-14
isp-1
ist-1
isw-1
jkk-1
jnk-1
jph-1
jtr-1
kat-1
kel-1
kel-3
kgb-1
kin-3
kin-10
kin-14
kin-19
kin-20
sid-3
kin-29
klc-1
gcc-1
klp-11
klp-13
klp-15
klp-16
klp-18
knl-1
kars-1
kup-1
lap-2
lbp-1
lbp-3
lbp-4
lbp-7
lec-1
lec-2
lec-4
lec-6
lec-9
lec-10
lem-2
lep-2
let-19
let-70
let-92
let-99
let-413
let-502
let-607
let-630
let-711
let-721
let-858
lev-9
lgg-1
lgg-2
lgg-3
lig-1
lig-4
lin-5
lin-7
lin-8
lin-9
lin-10
lin-13
lin-14
lin-17
lin-23
lin-26
lin-28
lin-35
lin-36
lin-40
lin-45
lin-46
lin-49
lin-52
lin-53
lin-54
lin-56
lin-59
lir-2
lir-3
lis-1
lmn-1
lmp-1
lon-2
lon-3
lpd-2
lpd-3
lpd-5
lpd-6
lpd-7
lpd-9
lrk-1
lrp-1
lsm-1
lsm-3
lsm-5
lsm-6
lsm-7
ccar-1
lst-4
lsy-2
lys-4
mab-3
mab-10
mab-20
mab-21
mai-1
mat-1
mau-2
max-2
mbf-1
mbk-1
mbk-2
mcm-2
mcm-4
mcm-5
mcm-7
mdf-1
mdf-2
mdh-2
mdl-1
mdt-6
mec-6
mec-10
mec-12
mef-2
mei-1
mek-1
mel-26
mep-1
mes-2
mes-3
mes-6
mev-1
mex-1
mif-1
mif-3
mif-4
mig-1
mig-5
mig-15
mig-21
mig-22
mix-1
mkk-4
mlc-3
mlk-1
mml-1
moe-3
mog-1
mog-3
mog-4
mog-5
mom-1
mre-11
mrg-1
mrp-2
mrp-3
mrp-5
mars-1
msi-1
msp-52
mtl-2
mtm-1
mtm-3
mtm-5
mtm-9
klf-3
mut-2
mut-7
mut-16
mxl-2
mxl-3
myo-2
nac-1
nac-3
nas-4
nas-10
nas-29
nas-39
ncl-1
ncr-1
ncs-2
ncx-6
ndc-80
dcap-2
ndx-6
nex-2
nfi-1
nfm-1
ngp-1
nhl-2
nhl-3
nhr-1
nhr-3
nhr-4
nhr-8
nhr-10
nhr-13
nhr-14
nhr-15
nhr-17
nhr-19
nhr-21
nhr-23
nhr-25
nhr-32
nhr-34
nhr-35
nhr-40
nhr-42
nhr-43
nhr-44
nhr-45
nhr-47
nhr-48
nhr-49
nhr-50
nhr-53
nhr-55
nhr-56
nhr-57
nhr-58
nhr-59
nhr-64
nhr-65
nhr-68
nhr-69
nhr-71
nhr-78
nhr-79
nhr-80
nhr-83
nhr-84
nhr-85
nhr-86
nhr-87
nhr-88
nhr-90
nhr-92
nhr-94
nhr-95
nhr-97
nhr-99
nhr-101
nhr-104
nhr-105
nhr-107
nhr-109
nhr-114
nhr-117
nhr-119
nhr-120
nhr-121
nhr-122
nhr-130
nhr-132
nhr-133
nhr-134
nhr-135
nhx-2
nhx-5
nlp-4
nlp-24
nlp-27
nlp-28
nlp-29
nlp-31
nlp-33
nlt-1
nnt-1
nos-3
npp-1
npp-2
npp-3
npp-6
npp-7
npp-8
npp-9
npp-10
npp-11
npp-12
npp-14
rae-1
npp-18
npp-19
npp-20
nars-1
nsf-1
ntl-2
ntl-4
num-1
nuo-1
nxf-1
nxt-1
odc-1
ogt-1
ooc-3
ooc-5
pept-1
osm-7
osm-8
osm-11
paa-1
pab-1
pab-2
pabp-2
pak-1
pan-1
par-2
par-5
pas-1
pas-3
pas-4
pas-5
pas-7
pat-4
pat-6
pbs-1
pbs-2
pbs-3
pbs-7
pcm-1
pcn-1
pcp-1
pcs-1
pdi-1
pdi-2
pdi-3
pdr-1
pek-1
pes-5
pes-9
pfn-1
pfn-2
pgp-1
pgp-10
pgp-11
pha-4
phb-1
phb-2
pkc-2
pkc-3
pkd-2
plc-2
plc-3
pld-1
plk-1
plp-1
tank-1
pmp-2
pmp-3
pmp-4
pms-2
pnk-1
pph-4.1
pph-4.2
ppk-1
ppk-2
eif-2Bgamma
pqm-1
szy-20
pqn-15
pqn-18
stam-1
pqn-20
pqn-21
pqn-27
sin-3
ptrn-1
pqn-39
pqn-41
ifet-1
abu-13
myrf-1
pqn-51
pqn-53
pqn-59
larp-5
pqn-70
pqn-71
pqn-80
pqn-87
srlf-36
pri-1
pri-2
ptp-4A2
pro-1
prpf-4
prp-8
prx-11
prx-13
prx-19
pry-1
swsn-1
swsn-4
ptc-1
ptl-1
ptp-2
ptr-2
ptr-4
ptr-6
ptr-13
ptr-24
puf-9
pus-1
pxf-1
epac-1
pyc-1
pyr-1
rab-1
rab-5
rab-6.2
rab-7
rab-8
rab-11.1
rab-14
rab-18
rab-39
rad-51
rad-54.L
ran-1
ran-4
ran-5
ras-1
ras-2
rbc-1
rbc-2
rbd-1
rbg-1
rbg-2
rbr-2
rbx-1
rcan-1
rde-2
rde-4
ret-1
rfc-1
rfc-4
rgr-1
rgs-1
rgs-5
rhi-1
rho-1
rib-2
ric-3
ric-19
rig-1
rme-6
rme-8
rnf-1
rnh-1.0
rnh-2
rnp-1
rom-4
rom-5
rla-0
rla-2
rpc-1
rpl-1
rpl-2
rpl-3
rpl-4
rpl-5
rpl-6
rpl-7
rpl-7A
rpl-9
rpl-10
rpl-11.1
rpl-11.2
rpl-12
rpl-13
rpl-14
rpl-15
rpl-17
rpl-18
rpl-20
rpl-21
rpl-22
rpl-23
rpl-24.1
rpl-24.2
rpl-25.2
rpl-26
rpl-28
rpl-29
rpl-30
rpl-31
rpl-32
rpl-33
rpl-34
rpl-35
rpl-36
rpl-38
rpl-39
rpl-36.A
rpl-43
rpm-1
rpn-1
rpn-2
rpn-3
rpn-5
rpn-6.1
rpn-7
rpn-8
rpn-9
rpn-11
rpn-12
rps-0
rps-1
rps-2
rps-3
rps-4
rps-5
rps-6
rps-7
rps-8
rps-9
rps-10
rps-11
rps-12
rps-13
rps-14
rps-15
rps-17
rps-18
rps-19
rps-20
rps-21
rps-22
rps-23
rps-24
rps-25
rps-26
rps-27
rps-28
rps-29
rps-30
rpt-1
rpt-2
rpt-3
rpt-6
rrf-2
rrn-3.56
rars-1
rsd-3
rsp-1
rsp-2
rsp-3
rsp-5
rsp-6
rsp-7
rsp-8
rsr-1
san-1
sas-4
sax-1
sax-2
sca-1
scc-1
scc-3
sdc-1
sdc-2
sdc-3
sdn-1
sec-5
sec-24.1
sel-5
sel-9
sel-10
sem-5
2001-09-01
set-1
set-2
sft-4
sgk-1
sgn-1
sip-1
sir-2.1
sir-2.2
skn-1
skp-1
skr-1
skr-11
skr-16
skr-19
sli-1
sls-2.19
sma-2
sma-4
sma-9
smc-3
smc-4
smd-1
smf-3
smg-1
smn-1
smo-1
smp-1
smp-2
smr-1
sms-2
sms-3
smu-1
smu-2
snb-1
snf-6
snf-10
snf-11
snr-1
snr-2
snr-3
snr-4
snr-5
snr-6
snr-7
snt-2
snt-4
snx-1
sod-1
sod-4
sop-2
sop-3
spc-1
spd-1
spd-2
spe-39
spg-7
sph-1
spk-1
spn-4
spo-11
spp-1
spp-2
spp-3
spp-5
spp-6
spp-8
spp-10
spp-13
spp-14
spp-18
spr-1
spr-2
spr-3
spt-5
sqt-2
sqt-3
sqv-3
sqv-5
sqv-6
sqv-8
srd-35
srd-44
sre-1
srg-26
srh-2
srh-16
srh-17
srh-70
srh-76
srh-89
T27A1.1
srh-170
srh-267
srh-269
srh-282
sri-5
sri-38
sri-39
srp-7
srr-4
srr-10
srv-1
srw-47
srw-67
srx-21
srx-89
stc-1
stn-1
sto-4
str-60
str-101
str-253
sup-17
sup-26
sup-37
sur-2
sur-5
sur-6
swp-1
syd-2
sym-4
syx-2
syx-5
syp-2
syp-3
sys-1
taf-3
taf-4
taf-8
taf-10
taf-11.1
taf-11.2
taf-11.3
taf-12
fut-3
tag-10
itsn-1
spl-2
tag-52
atrn-1
sdhb-1
prdx-2
mrck-1
nrfl-1
ant-1.1
nefr-1
tag-65
pak-2
atx-3
tag-77
aex-4
ppm-1.A
tag-96
svh-5
nduf-2.2
fntb-1
tag-120
tag-123
tag-124
wdr-5.1
chup-1
tmbi-4
plrg-1
dgk-4
zhit-3
ivns-1
zipt-7.2
snx-3
mtrr-1
abcf-1
txdc-9
madd-3
cox-6A
egli-1
tam-1
tap-1
tax-6
tba-1
tba-2
tbb-1
tbb-2
tbg-1
tbx-2
tfg-1
tig-2
tim-1
tin-9.1
tin-13
tlf-1
tli-1
tlk-1
tlp-1
toc-1
toh-1
tom-1
tps-1
tps-2
tre-1
tre-5
trm-1
tars-1
try-3
try-5
tsn-1
tsp-12
tsp-14
ttb-1
tth-1
twk-2
twk-10
twk-21
twk-25
twk-26
twk-32
uaf-2
uba-1
uba-2
ubc-3
ubc-6
ubc-7
ubc-8
ubc-9
ubc-12
ubc-20
ubc-21
ubc-22
ubc-25
ubh-4
ubl-1
ubl-5
ubq-1
ubq-2
ucp-4
uev-1
uev-3
ufd-1
ufd-2
ulp-4
unc-1
unc-11
unc-14
unc-16
unc-18
unc-23
unc-26
unc-32
unc-33
unc-36
unc-37
unc-40
unc-45
unc-49
unc-50
unc-51
unc-57
unc-59
unc-60
unc-61
unc-62
unc-64
unc-69
unc-73
unc-76
unc-80
unc-83
unc-84
unc-85
unc-89
unc-97
unc-108
unc-112
unc-115
unc-116
usp-14
cal-5
pnk-4
gyg-1
slcf-2
vab-19
vbh-1
vha-1
vha-2
vha-3
vha-8
vha-9
vha-12
vhp-1
vig-1
vps-26
vps-35
vars-1
glp-4
wah-1
wee-1.3
wnk-1
wrm-1
wrt-3
wve-1
xbp-1
xnp-1
xpa-1
xtr-1
zak-1
zif-1
zig-1
zig-7
zyg-1
zyg-9
zyg-11
tufm-1
tufm-2
mak-2
rfp-1
wwp-1
alx-1
mdt-1.2
mdt-19
immp-1
mdt-22
plin-1
ssl-1
trr-1
mys-1
epc-1
tag-180
pbrm-1
algn-10
wts-1
nfx-1
utp-20
chd-7
scpl-1
tag-196
crn-7
ant-1.2
2L52.1
cTel55X.1
ugt-49
ugt-2
B0001.3
eri-12
znf-207
B0035.3
pfd-4
B0035.13
B0035.15
calf-1
B0250.4
B0250.5
srbc-79
memb-1
B0272.3
cdk-12
cyp-29A4
hacl-1
B0334.4
fbxa-152
rbg-3
fbxl-2
B0395.3
B0457.4
B0457.6
tag-342
pigm-1
nduf-11
B0491.6
thoc-7
exos-4.1
best-1
B0564.6
B0564.9
C01A2.1
C01A2.4
cpna-3
znf-706
C01G6.4
acs-7
C01G10.7
ahsa-1
olrn-1
C03A3.1
C03A3.2
C03H12.1
C04A11.2
C04A11.5
C05B5.8
C05C10.3
pho-11
C05C10.5
ufd-3
C05C12.4
C05G5.1
C05G5.2
sucl-1
cdc-48.1
stdh-1
C06B3.6
C06B3.7
C06B8.7
lido-17
atp-5
C06H2.2
folt-1
lmtr-3
fbxa-156
bud-31
set-3
C07A9.9
stip-1
C07E3.9
ugt-17
C08B6.2
swsn-7
algn-6
C08E8.4
pfd-1
C08F8.9
vgln-1
C09E9.1
C09G1.2
C09G9.1
npp-23
nbs-1
C10C5.3
C10C5.4
C11G10.1
mgrn-1
cbl-1
nhr-154
C13G3.1
ccm-3
C14B1.2
C14B1.3
ril-2
mma-1
C14C10.5
zipt-13
C14H10.3
C15C6.3
xbx-9
hrg-7
C15C8.4
C15C8.5
C15C8.7
rpoa-12
C15H11.11
C16C10.4
rnf-121
har-1
wht-3
dhhc-7
C17D12.5
pcmd-1
C17E4.6
C17E4.10
nra-3
C17G1.5
C17H1.2
pals-2
C18B12.4
fbxa-97
srz-57
C18D4.8
maa-1
C18D11.3
C18E9.2
ndub-3
C18E9.5
sftd-3
C23H4.6
tram-1
C24F3.2
C24H11.2
gbf-1
nola-3
clec-87
rsa-1
lid-1
mrpl-34
C25A1.15
C25F9.5
C26D10.4
ceh-79
rad-54.L2
C27B7.6
C27B7.7
C27C12.1
C27C12.4
C27D8.2
ruvb-1
tofu-1
rmd-2
C28D4.10
C29A12.1
C29F3.7
C29F7.2
C29F7.3
jmjd-3.3
oac-7
phdh-1
fbxa-167
C31C9.6
C31C9.7
C31E10.5
C31E10.6
cytb-5.1
C31H5.4
mrps-31
nfki-1
C33A11.2
ndua-5
C33A12.3
C33A12.4
C33A12.19
C33D9.3
C33G3.4
C34B4.2
C34B7.1
mys-4
cup-16
rsu-1
C34C12.8
C34D1.4
gmap-1
C34F6.7
idh-2
C34F6.9
C34F6.10
C35A5.6
gcp-2.2
selt-1.1
trpp-9
C35C5.9
C35C5.10
cyp-25A2
acs-19
rpb-3
C36B1.9
tif-1A
pxd-1
irx-1
fipr-22
C37A5.7
idhb-1
slc-17.2
tag-325
C38H2.2
C39E9.8
prcc-1
C39E9.12
ufc-1
C40H1.8
chst-1
C41C4.9
vps-50
smcl-1
C44H4.4
C44H9.5
aspm-1
C46C2.2
gsr-1
madf-8
C46F11.4
gale-1
C47D12.2
C47D12.5
xpf-1
C47E8.4
gasr-8
pyp-1
C47G2.4
saps-1
rin-1
clec-115
C49A1.10
C49C3.6
C49C3.15
sams-1
set-6
C49F5.7
gem-1
nasp-2
C50B6.3
nhr-168
C50B6.9
slrp-1
nuaf-1
C50B8.4
C50F4.1
C50F4.8
C50F4.9
fshr-1
C51E3.10
C52E4.7
C52G5.2
ril-1
C53B4.3
pdzd-8
C53D6.6
ncs-5
nhr-170
C54E10.6
rskn-2
C54G4.7
C54G10.1
slc-25A29
C55A1.6
C55A1.7
C55A6.1
C55A6.7
pafo-1
C55A6.10
ttr-44
C56A3.4
C56A3.5
C56A3.6
elmd-1
nspc-17
cfim-2
D1046.2
D1053.2
D1053.4
D1086.3
D2005.4
mpst-1
D2023.6
mans-1
D2030.2
D2030.3
ndub-7
mce-1
wdr-23
ecps-1
D2045.8
eif-2Bepsilon
piga-1
marc-2
DH11.2
mfb-1
DY3.8
E01B7.2
pde-3
tbc-14
E01G4.3
E02H1.1
E03H4.8
eif-2A
F01D4.5
cyp-37A1
skih-2
F01G4.4
F01G4.6
tkt-1
F02C12.1
F02C12.3
F02E9.1
F02E9.3
F02E9.5
F02E9.7
sqrd-1
gfat-1
F07A11.5
din-1
F07H5.13
acox-1.1
prmn-1
F08B12.4
F08G2.4
F08G2.5
F08G5.3
snrp-40.1
F08G12.3
F08H9.3
clec-57
F09A5.3
mob-2
oac-14
F09B9.4
dhhc-1
F09B12.5
F09C8.1
F09C8.2
nlp-79
pch-2
ints-11
F10C2.4
acs-14
lex-1
F11A10.5
F11C1.1
vwa-8
gba-3
epic-1
rif-1.1
F12F6.1
F13A7.11
F13A7.12
F13B12.1
F13B12.2
F13D2.1
F13D12.3
ctsa-1.2
F13D12.10
F13E6.1
yap-1
plpp-1.3
ttx-7
F13G3.10
mrpl-13
F13H10.3
mogs-1
F13H10.6
F14B6.3
git-1
mboa-7
ubql-1
F15D3.6
timm-23
romo-1
F15G9.1
F15G9.5
ppfr-1
F16B12.4
F16B12.5
F16B12.6
tbcd-1
nhr-27
F17C8.3
F17C11.4
F17C11.6
vps-36
eef-1G
ctf-4
F17C11.11
F17C11.12
F17E5.2
F17H10.1
F17H10.2
F18A11.2
F18A11.3
F18H3.1
F18H3.4
F19B2.5
F19C6.2
flwr-1
tbc-1
F20D1.3
plp-2
emre-1
F20G2.2
ncs-4
tyr-3
pfd-6
F21D5.3
F21D5.7
phf-34
mstr-1
nduf-6
ekl-1
F22D6.9
F22D6.14
cept-1
rpb-12
dlat-1
F23B12.7
tomm-20
ehbp-1
rgef-1
F25B3.5
rtfo-1
acs-12
tag-353
F25F2.1
F25H2.4
ndk-1
F25H2.6
pyk-1
clsp-1
F25H9.2
bath-39
F25H9.6
F25H9.7
F26A3.4
F26E4.7
gpx-1
F26F2.7
nmat-2
F26H9.5
uggt-2
kbp-3
nurf-1
F26H11.4
pei-1
F27D4.4
F27D4.7
F28C1.3
wdr-46
dpm-3
acs-2
cyp-37B1
F28H6.4
F28H6.7
F28H7.3
irld-6
F29D10.1
capg-1
hpo-34
calm-1
F30A10.9
usp-48
F30F8.5
gldr-2
zipt-1
psf-2
exos-7
F31D4.2
maph-1.1
F32A11.1
mltn-1
phm-2
F32D8.3
F32D8.5
[truncated: 3,103 more rows]

## Sheet: CHAPERONES
cct-5		CHAPERONES (219 genes)
cct-6
cct-3		Gene list is based on the set of 219 C. elegans chaperone and co-chaperone genes, as described in (Brehme et al. 2014).
cct-4
cct-1
cct-7
cct-2
cct-8
Hsp60/Cpn60
hsp-70
Hsp110
F11F1.1
hsp-1
F44E5.4
F44E5.5
hsp-3
hsp-4
stc-1
T14G8.3
T24H7.2
hsp-6
dnj-1
dnj-2
dnj-3
dnj-4
dnj-5
dnj-7
dnj-8
dnj-9
rme-8
dnj-10
dnj-11
dnj-12
dnj-13
dnj-14
dnj-15
dnj-16
dnj-17
dnj-18
dnj-19
dnj-20
dnj-21
dnj-22
dnj-23
dnj-24
dnj-25
dnj-26
dnj-27
dnj-28
dnj-29
dnj-30
F54F2.9
K07F5.16
daf-21
trap-1
T05E11.3
pfd-4
pfd-1
uri-1
pfd-6
F35H10.6
pfd-2
pfd-5
pfd-3
hsp-25
hsp-12.2
hsp-43
F08H9.3
F08H9.4
hsp-12.3
hsp-12.6
sip-1
hsp-17
hsp-12.1
hsp-16.11
hsp-16.48
hsp-16.1
hsp-16.49
hsp-16.41
hsp-16.2
Y55F3BR.6
ZK1128.7
cyn-1
cyn-2
cyn-3
cyn-4
cyn-5
cyn-6
cyn-7
cyn-8
cyn-9
cyn-10
cyn-11
cyn-12
cyn-13
cyn-15
cyn-16
sig-7
Y17G9B.4
T22F3.12
fkb-1
fkb-2
fkb-3
fkb-4
fkb-5
fkb-6
fkb-7
fkb-8
tpr-3
nasp-1
let-716
C17G10.2
klc-2
rpy-1
dyf-13
rmd-2
C32D5.6
C34B2.5
prx-5
phi-4
C56C10.10
utx-1
tpr-4
emb-27
mat-3
unc-45
ags-3
F32D1.3
F33H2.6
F38B6.6
F52H3.5
dyf-1
F58A4.14
ogt-1
K09A9.6
phi-12
klc-1
sgt-1
sti-1
chn-1
hip-1
T19A5.1
T20B12.1
bbs-8
mat-1
Y22D7AL.9
Y37E3.1
tpr-1
pph-5
osm-5
Y47A7.1
sup-35
Y50D7A.4
ddl-3
tpr-2
Y59A8B.6
smg-7
ZK328.7
ZK593.8
tag-315
bag-1
unc-23
GrpE
C01G10.8
p23
cdc-37
Hsp10/GroES
cdc-48.1
cdc-48.2
spg-7
D2030.2
K07A3.3
bcs-1
crt-1
cnx-1
C47E12.3
ZC506.1
F10C2.5
pdi-1
pdi-2
pdi-3
dpy-18
phy-2
phy-3
phy-4
let-268
ero-1
tag-320
cdr-1
cdr-2
cdr-3
cdr-4
cdr-5
cdr-6
cdr-7
phb-1
phb-2
eat-3
ZK550.3
trxr-1
C34B2.6
tor-1
tor-2
ooc-5
F55C5.8
D1054.3
erp-72
C30H7.2
F42G8.7
C06A6.5
ZK973.11
atad-3
dpy-11
C35D10.10
F49H12.5
F35G2.1
Y49E10.4
C53D6.4
ZK686.3

## Sheet: Common elements
bag-1		Common elements in "HLH30 CHIP" and "CHAPERONES" (90 genes)
cct-1
cct-5
cct-6
chn-1
cnx-1
crt-1
cyn-1
cyn-2
cyn-3
cyn-4
cyn-5
cyn-6
cyn-7
cyn-8
cyn-10
dnj-1
dnj-5
dnj-9
dnj-10
dnj-11
dnj-12
dnj-13
dnj-14
dnj-19
dnj-20
dnj-22
dnj-23
dnj-24
dnj-25
dnj-28
dnj-29
dpy-11
fkb-1
fkb-2
fkb-3
fkb-5
fkb-6
fkb-7
hsp-1
hsp-3
hsp-6
hsp-12.6
hsp-16.1
hsp-16.2
hsp-16.11
hsp-16.41
hsp-16.48
hsp-16.49
hsp-43
klc-1
mat-1
ogt-1
ooc-5
pdi-1
pdi-2
pdi-3
phb-1
phb-2
rme-8
sip-1
spg-7
stc-1
unc-23
unc-45
pfd-4
cdc-48.1
pfd-1
rmd-2
D2030.2
F08H9.3
pfd-6
F44E5.4
F44E5.5
atad-3
hip-1
T14G8.3
sup-35
ZC506.1
trxr-1
uri-1
utx-1
sgt-1
sti-1
pfd-5
cct-7
Y37E3.1
cct-8
Y55F3BR.6
trap-1
