# Supplementary material for: HLH‐30/TFEB Rewires the Chaperone Network to Promote Proteostasis Upon Perturbations to the Coenzyme A and Iron–Sulfur Cluster Biosynthesis Pathways
Source: Aging Cell. 2025 Apr 30;24(6):e70038. doi: 10.1111/acel.70038 (PMC12151917; doi:10.1111/acel.70038)
Supplement: Supplementary file 8 — Table S7. RNAi clone data. [file ACEL-24-e70038-s004.xlsx]

## Sheet: גיליון1
RNAi Gene Target	Library	Efficiency examined by qRT pcr	Efficiency examined by Phenotype
pnk-1	JA	Yes
mecr-1	JA	Yes
lias-1	JA	Yes
f10g8.9	JA	Yes
aco-1	MV	No
sdhd-1	JA	Yes
pdhb-1	JA	Yes
t04g9.4	JA	Yes
t28h10.1	JA	Yes
iscu-1	MV	No
frh-1	JA	No
nfs-1	MV	Yes
abtm-1	JA	No
ciao-1	MV	No
ciao-2b	MV	Yes
vha-12	MV	Yes
vha-1	MV	No	Yes, developmental defects
rpn-6.1	MV	Yes	Yes, developmental defects
hsp-1	MV	No	Yes, developmental defects
hsp-16.2	JA	No
hsp-70	JA	No	Yes, developmental defects
hsp-110	MV	No
skn-1	JA	Yes
daf-16	JA	Yes
pqm-1	JA	Yes
hsf-1	JA	Yes	Yes, developmental defects
dnj-13	JA	No
cct-7	JA	No	Yes, developmental defects
sti-1	JA	No
f44e5.4	JA	No
cdc-37	JA	No
hsp-17	MV	No
dnj-17	JA	No
fkb-6	JA	No
f08h9.4	JA	No
f08h9.3	JA	No
enpl-1	MV	No
pdi-1	MV	No
dnj-20	JA	No
dnj-7	JA	No
stc-1	JA	No
