# Supplementary material for: HLH‐30/TFEB Rewires the Chaperone Network to Promote Proteostasis Upon Perturbations to the Coenzyme A and Iron–Sulfur Cluster Biosynthesis Pathways
Source: Aging Cell. 2025 Apr 30;24(6):e70038. doi: 10.1111/acel.70038 (PMC12151917; doi:10.1111/acel.70038)
Supplement: Supplementary file 9 — Table S8. qRT‐PCR primers. [file ACEL-24-e70038-s002.xlsx]

## Sheet: qRTpcr Primers
Transcript	Primer Seq
pnk-1
FW seq	5'- GGACAGATGGCATATTTGTATGG -3'
BW seq	5'- CAATCTCTCCCTTGCTCCAATA -3'
nfs-1
FW seq	5'- CGGACAATGGCATCGAAA -3'
BW seq	5'- AAGCATTGCGTCGACTAC -3'
ciao-2b
FW seq	5'- GGACTAATGCACGCTGTTA -3'
BW seq	5'- GAAACCTGATAGATAGGCAACT -3'
T04G9.4
FW seq	5'- CCACGCGAATGTGTGTTTAG -3'
BW seq	5'- GGATTGGTGATTTCCGCATTT -3'
T28H10.1
FW seq	5'- TCGAATACAACGTATCGCATC -3'
BW seq	5'- CTCATCACATCGACACCTATTC -3'
sdhd-1
FW seq	5'- CCTCTAAATCAGTATTGAGAAGTTG -3'
BW seq	5'- AGAACTCGGAACTAAATCTTGA -3'
f10G8.9
FW seq	5'- GGAGCCGAAAGATATTGGATATG -3'
BW seq	5'- GTACAGCTTCTGCTTCTACAC -3'
merc-1
FW seq	5'- GTGCGAATTCCGGATGTTA -3'
BW seq	5'- TCGGGAGGGTTTCTATATCC -3'
lias-1
FW seq	5'- GCAGTCTTTGGACGCTCT -3'
BW seq	5'- CGCCCAGTCCTAGCATAATC -3'
pdhb-1
FW seq	5'- GTCGAAATGGCTCTGAGAAA -3'
BW seq	5'- GGACGGTCATTGTGGAAG 3'
vha-12
FW seq	5'- CCAGAGTCTACCCTTGAGAA -3'
BW seq	5'- AAGACGAATATGACTTGGAGAG -3'
rpn-6.1
FW seq	5'- GTTGTCGATGCACTCTATAGTAA -3'
BW seq	5'- GGAGAACGGAGGACTGAA -3'
skn-1
FW seq	5'- CGACGCGGAAAGAACAA -3'
BW seq	5'- GAGGGCTTCTCAGATGTAATG -3'
daf-16
FW seq	5'- TTCAAGCCAATGCCACTAC -3'
BW seq	5'- GGAGATGAGTTGGATGTTGATAG -3'
hlh-30
FW seq	5'- TCTCAACCCAATGATGAACG -3'
BW seq	5'- CAGGTGCAGAGAGTTTACG -3'
pqm-1
FW seq	5'- GCATCAAATCAAAGATGGCTTA -3'
BW seq	5'- ATCGTGGCTTGGTTTCTATC -3'
hsf-1
FW seq	5'- CCACGGCAGAATCATCAAA -3'
BW seq	5'- CCGGATTTGTTCAAGGTCTC -3'
hsp-1
FW seq	5'- GTTGCCATGAACCCACATAAC -3'
BW seq	5'- CGGCAGAGATGACCTTGAAT -3'
hsp-16.2
FW seq	5'- CTGAGTCTTCTGAGATTGTT -3'
BW seq	5'- CGTACGACCATCCAAATTA -3'
hsp-70
FW seq	5'- CAATGGGAAGGACCTCAAC -3'
BW seq	5'- GGGACAACATCAACGAGTAA -3'
hsp-110
FW seq	5'- CAGGCTTCATTGGTTGCT -3'
BW seq	5'- GCGGCATCAATTCCGTAT -3'
ama-1
FW seq	5'- CGGAGGAGATTAAACGCATGT -3'
BW seq	5'- GCATCTTCCACGACGATCTATG -3'
